# Supplementary material for: Overexpression of abscisic acid-insensitive gene ABI4 from Medicago truncatula, which could interact with ABA2, improved plant cold tolerance mediated by ABA signaling
Source: Front Plant Sci. 2022 Sep 23;13:982715. doi: 10.3389/fpls.2022.982715 (PMC9545351; doi:10.3389/fpls.2022.982715)
Supplement: Supplementary file 1 [file Table_1.XLSX]

## Sheet: Sheet1
Table S1 list of primers
Name	Sequence	Function
ABI4-CLONE-F	CCGCCCTATTCCACCATTAACAT	Cloning of ABI4
ABI4-CLONE-R	GCAAAAGAAAGCACCATCAGCAATA
ABI4-3302y-F	GAACACGGGGGACTCTTGACCATGGATTCACCTCTTCATCA	Construction of ABI4-3302y expression vector for generating the transgenic plants
ABI4-3302y-R	ACGCGTACTAGTCAGATCTACAAAATCAAAGAAGAATGGAT
ABI4-RT-F	TCAAGAAACCAAACCCACCG	qRT-PCR analysis
ABI4-RT-R	TTCAGCAACCCATTTACCCCA
ACTIN-F	TGATCTGGCTGGTCGTGACCTTA	Internal reference gene of M. truncatula
ACTIN-R	ATGCCTGCTGCTTCCATTCCTAT
ABI4-3302-3FLAG-F	AACACGGGGGACTCTTGACCATGGATTCACCTCTTCATCA	Construction of ABI4-3flag expression vector for IP-MS
ABI4-3302-3FLAG-R	TTGTAATCCAGATCTACCATAAAATCAAAGAAGAATGGAT
ABA2-CLONE-F	AGGCACTACATCGAGGAATAAGA	Cloning of ABA2
ABA2-CLONE-F	CATGATAAATTGGCGGACAATAAAC
pGADT7-ABA2-F	ATGTCAACTGCCATCAATGC	Construction of pGADT7-ABA2 expression vector for Y2H
pGADT7-ABA2-R	TCTAAAAACTTTGAGTGAGT
pGBKT7-ABI4-F	CCATGGAGGCCGAATTCCCGATGGATTCACCTCTTCATCA	Construction of pGBKT7-ABI4 expression vector for Y2H
pGBKT7-ABI4-R	GCTGCAGGTCGACGGATCCCAAAATCAAAGAAGAATGGAT
MtABA2-RT-F	CACAAAGATTATTAGGTAAAGTCGC	qRT-PCR analysis
MtABA2-RT-R	AGGTCGTCTTGGATGTCGGCTAT
AtABA2-RT-F	ACTGGAGGAGCCACAGGGATAGG	qRT-PCR analysis
AtABA2-RT-R	TCCTTGGACTCACCACGAAGCAG
ABI4-NYFP-F	CCTGGCGCGCCACTAGTGGAATGGATTCACCTCTTCATCA	Construction of BI4-NYFP expression vector for BIFC
ABI4-NYFP-R	TCGACAGTACTATCGATGGAAAAATCAAAGAAGAATGGAT
ABA2-CYFP-F	CCTGGCGCGCCACTAGTGGAATGTCAACTGCCATCAATGC	Construction of ABA2-CYFP expression vector for BIFC
ABA2-CYFP-R	TCGACAGTACTATCGATGGATCTAAAAACTTTGAGTGAGT
APX-RT-F	GACCATTTGAGAGATGTC	qRT-PCR analysis
APX-RT-R	AGCATCAGCAAACCCAAG
CAT-RT-F	AGAGATCCCCGTGGTTTTGCTGT	qRT-PCR analysis
CAT-RT-R	TGCAAACTCTCTGGGTGGTGGG
POD-RT-F	TTGTCCGCTGCTCAACTCACCC	qRT-PCR analysis
POD-RT-R	ATCCCCGAGCCGAATTTGCGTT
SOD-RT-F	AGCCCTCAACAGCCTTCGTTCT	qRT-PCR analysis
SOD-RT-R	AGCCAAAGGATCATGCGGTGGT
COR413-RT-F	TTTGATTGCTGGCACATTCAGAGAC	qRT-PCR analysis
COR413-RT-R	TTGGAGATACCATTGGCTTTAGT
CBF1-RT-F	GTGTGATACGACGACCACGA	qRT-PCR analysis
CBF1-RT-R	AAAGCGACACGTCACCATCT
CBF2-RT-F	CGAGTCTCCGGTTTCCTCAG	qRT-PCR analysis
CBF2-RT-R	CTTCTTCCTTCCCGCTGGTT
CBF3-RT-F	GTGGCCGATCAGCCTGTCTCAAT	qRT-PCR analysis
CBF3-RT-R	TCGCTCTGTTCCGCCGTGTAAAT
CBF4-RT-F	TTTCGCTGATTCTGCTTGGC	qRT-PCR analysis
CBF4-RT-R	TCCCTCCGTCGTAGTCTCAT
ICE1-RT-F	AGATAAATGAGAGCGGTAAAGCGGC	qRT-PCR analysis
ICE1-RT-R	TTGATGAAGTTGGAGGCAAAGAT
OST1-RT-F	TTTGGAGTTGCGAGATTGATGAG	qRT-PCR analysis
OST1-RT-R	ACAATGGCTAAATGGGTTGGTGT
RAV1-RT-F	AGGAGTGTTGTTGAACTTTGAGGAC	qRT-PCR analysis
RAV1-RT-R	CGAACCTGCTCCAACCTTTAGTCAA
AtTIP41-F	GTGAAAACTGTTGGAGAGAAGCAA	Internal reference gene of Arabidopsis
AtTIP41-R	TCAACTGGATACCCTTTCGCA
MDHAR4-RT-F	TCAGTGTATGCAATAGGCGATGT	qRT-PCR analysis
MDHAR4-RT-R	AATGCGAAGACCCTTGAGTAGAA
DHAR1-RT-F	AAAGAGTTTCCGCAGTGGATCTAAG	qRT-PCR analysis
DHAR1-RT-R	TTTTCCTCGGTCTTAGTTTTCTCAA
GR1-RT-F	TCACCTCAGGCTTTAATCCAATG	qRT-PCR analysis
GR1-RT-R	TTCATCAATGTCTTTTCCTGGCGTC
